# Supplementary material for: Potential impacts of climate change on agriculture and fisheries production in 72 tropical coastal communities
Source: Nat Commun. 2022 Jul 5;13:3530. doi: 10.1038/s41467-022-30991-4 (PMC9256605; doi:10.1038/s41467-022-30991-4)
Supplement: Supplementary file 4 — Supplementary Data 1 [file 41467_2022_30991_MOESM4_ESM.xlsx]

## Sheet: Cinneretal_AgFish_Supplementary
Community	Country	Number Households Surveyed	Number Households Total	Sampling Proportion	Sampling Strategy
Anoi Itam	Indonesia	29	158	0.18	Systematic
Bahoi	Indonesia	22	100	0.22	Systematic
Balohan Village	Indonesia	47	577	0.08	Systematic
Bentanan	Indonesia	40	355	0.11	Systematic
Blongko	Indonesia	56	1827	0.03	Systematic
Bondalem	Indonesia	48	333	0.14	Systematic
Boyong Pante	Indonesia	18	2505	0.01	Systematic
Buerawang	Indonesia	51	344	0.15	Systematic
Iboih	Indonesia	21	92	0.23	Systematic
Ieu Meulee	Indonesia	30	228	0.13	Systematic
Jaboi	Indonesia	50	1269	0.04	Systematic
Kahuku	Indonesia	27	180	0.15	Systematic
Keuneukai	Indonesia	44	196	0.22	Systematic
Lampuyang	Indonesia	36	241	0.15	Systematic
Minanga	Indonesia	27	203	0.13	Systematic
Pasiran	Indonesia	58	480	0.12	Systematic
Pemuteran	Indonesia	49	1651	0.03	Systematic
Penuktukan	Indonesia	26	133	0.2	Systematic
Pria Laot	Indonesia	22	1986	0.01	Systematic
Rumbia	Indonesia	20	902	0.02	Systematic
Sambirenteng	Indonesia	61	278	0.22	Systematic
Talise	Indonesia	30	1024	0.03	Systematic
Tejakula	Indonesia	52	630	0.08	Systematic
Tulamben	Indonesia	24	2366	0.01	Systematic
Tumbak	Indonesia	21	1799	0.14	Systematic
Ambodipaka	Madagascar	115	835	0.14	Systematic
Dauphin	Madagascar	55	90	0.61	Systematic
Fimihara	Madagascar	43	900	0.05	Systematic
Masoala	Madagascar	63	142	0.44	Systematic
Nosy Valiha	Madagascar	29	41	0.71	Systematic
Rasis	Madagascar	34	58	0.59	Systematic
Ahus	Papua New Guinea	38	122	0.31	Systematic
Andra	Papua New Guinea	23	95	0.24	Systematic
Baia	Papua New Guinea	35	35	1	Census
Dabanot	Papua New Guinea	19	25	0.76	Systematic
Kavulik	Papua New Guinea	24	51	0.47	Systematic
Muluk	Papua New Guinea	20	66	0.3	Systematic
Silom 1	Papua New Guinea	13	23	0.57	Systematic
Somalani	Papua New Guinea	67	67	1	Census
Ungakum	Papua New Guinea	24	56	0.43	Systematic
Vesse	Papua New Guinea	55	55	1	Census
Matabao	Philippines	40	999	0.04	Random
Mocabac Island	Philippines	40	119	0.34	Random
Tipolo	Philippines	28	585	0.05	Random
Aguining	Philippines	30	480	0.06	Random
Calubcub II	Philippines	40	912	0.04	Random
Bataan	Philippines	41	435	0.09	Random
Laiya Aplaya	Philippines	41	1202	0.03	Random
Sawang	Philippines	40	438	0.09	Random
Lagadlarin	Philippines	40	753	0.05	Random
Balibago	Philippines	40	635	0.06	Random
Anilao Proper	Philippines	40	600	0.07	Random
San Aguapito IV	Philippines	40	352	0.11	Random
Papaya	Philippines	40	508	0.08	Random
Pantalan	Philippines	40	643	0.06	Random
Wawa	Philippines	40	4662	0.01	Random
Bucal	Philippines	40	212	0.19	Random
Baha	Philippines	40	200	0.2	Random
Talibayog	Philippines	40	411	0.1	Random
Ninikat Ng Pag-Asa	Philippines	39	133	0.29	Random
Maligaya	Philippines	40	207	0.19	Random
Kanluran	Philippines	40	133	0.3	Random
Brgy 6	Philippines	40	151	0.26	Random
Brgy 4	Philippines	40	110	0.36	Random
Poblacion	Philippines	40	404	0.1	Random
Putican	Philippines	34	102	0.33	Random
Jambiani	Tanzania	40	600	0.07	Systematic
Matemwe	Tanzania	39	378	0.1	Systematic
Mkokotoni	Tanzania	39	500	0.08	Systematic
Mtende	Tanzania	39	400	0.1	Systematic
Mzuri	Tanzania	40	217	0.18	Systematic
Pwani Mchangani	Tanzania	41	200	0.21	Systematic
